# Supplementary material for: Heritability of temperature-mediated flower size plasticity in Arabidopsis thaliana
Source: Quant Plant Biol. 2023 Mar 21;4:e4. doi: 10.1017/qpb.2023.3 (PMC10095859; doi:10.1017/qpb.2023.3)
Supplement: Supplementary file 1 [file qpbsup.zip]

Archive with 2 entries (2 files):
- S2632882823000036sup001.pdf
- S2632882823000036sup002.xlsx
