# Supplementary material for: Heritability of temperature-mediated flower size plasticity in Arabidopsis thaliana
Source: Quant Plant Biol. 2023 Mar 21;4:e4. doi: 10.1017/qpb.2023.3 (PMC10095859; doi:10.1017/qpb.2023.3)
Supplement: Supplementary file 1 [file qpbsup.zip › S2632882823000036sup002.xlsx]

## Sheet: Table S1
					Table S1. Accessions used in the full diallel cross experiment. Accessions were ordered by increasing plasticity fold change (FC): µ23 - µ17. Two-sample two-tailed t-tests for comparison of mean average flower diameter at 17 and 23 °C were conducted. P-values were adjusted according to Benjamini-Hochberg, when n=12, allowing a false discovery rate of 10%. FD= Flower diameter, GCA = general combin…
Accession code	Accession name	ABRC ID	Country	Latitude	Longitude	µFD at 17 °C (mm)	σ		µFD at 23 °C (mm)	σ		P-value for FD between tempatures	Plasticity (FC)	σ		GCA Estimate	Standard error	T-value	Pr(>|t|)
9985	Slavi-1	CS76419	BUL	41.43	23.65	0.478258	±	0.0341325	0.378824	±	0.0446365	1.61983e-27	0.791196	±	0.00572465	-0.014212	0.00783278	-1.81443	0.0703355
8306	Hov4-1	CS76936	SWE	56.1	13.74	0.458926	±	0.0443476	0.373971	±	0.034748	2.06902e-14	0.793545	±	0.0524146	-0.0302191	0.0077236	-3.91257	0.000106722
6194	TDr-8	CS77355	SWE	55.7706	14.1342	0.567464	±	0.042215	0.462015	±	0.0599083	3.43481e-20	0.819168	±	0.0519495	-0.0330214	0.00847612	-3.89581	0.000114099
9982	Apost-1	CS76368	ITA	39.01	16.47	0.3923	±	0.0512466	0.3295	±	0.0521863	3.95949e-09	0.843259	±	0.0629817	-0.0181227	0.00772156	-2.34703	0.0193942
9100	Lag1-2	CS76998	GEO	41.8296	46.2831	0.40465	±	0.0371273	0.358638	±	0.0391998	3.98916e-09	0.886622	±	0.0181779	-0.00933404	0.00760831	-1.22682	0.220587
10014	Xan-1	CS76387	AZE	38.6536	48.7992	0.417783	±	0.0491642	0.37365	±	0.0482633	4.73992e-06	0.894895	±	0.0521731	0.0172279	0.00783278	2.19946	0.0283976
9104	Lag1-6	CS77001	GEO	41.8296	46.2831	0.417862	±	0.0530599	0.3775	±	0.0352969	6.67586e-06	0.904682	±	0.0703261	-0.00513614	0.00760831	-0.67507	0.500008
9987	Lecho-1	CS76371	BUL	41.43	23.5	0.447179	±	0.0420645	0.406586	±	0.0485083	8.51514e-06	0.908243	±	0.0335583
9995	HKT2.4	CS76404	GER	48.14	9.4	0.441121	±	0.0407638	0.417138	±	0.0717054	0.0351822	0.941469	±	0.134444	0.011	0.00760831	1.44579	0.148993
7282	Or-0	CS76568	GER	50.3827	8.01161	0.351167	±	0.072908	0.343687	±	0.0632974	0.583595	0.947149	±	0.153611	0.00516281	0.00772116	0.668658	0.504087
9965	Mammo-2	CS76364	ITA	38.38	16.22	0.339885	±	0.0583615	0.323432	±	0.0453331	0.143532	0.952713	±	0.0377237	0.00469632	0.00760831	0.617262	0.537401
9944	Don-0	CS76411	ESP	36.83	-6.36	0.349433	±	0.0473703	0.376019	±	0.0400081	0.0025422	1.07864	±	0.0713002	0.0754795	0.00836635	9.0218	6.99e-18

## Sheet: Table S2
Table S2. List of primers used for genotyping crosses.
Marker name	Forward primer sequence	Reverse primer sequence
JAERI-15	AACTTGCTTGTGGTTTTCAT	CAGCATGAAGCATAAACTGA
JAERI-20	TCCAAATGAGGAATCACTTC	CCTCGGTCTACCATACAAAG
MirACD6	TGTCAGAGCCACTACTACACCC	CCAAGTTTGGTTTGTTGGCA
MOJB	TGAAAGATTTTAGGAGGACAA	GTAGGAGAAGGGGACAAGTT
MSAT2.11	GATTTAAAAGTCCGACCTA	CCAAAGAGTTGTGCAA
MSAT2.17	GATTCCACCATATGTGGAT	CTTCGTCACTGCCAATAC
MSAT3.13	TTGTGTGTTTGCGATC	CATATCCGTTTTTATGTTTT
NGA225	GAAATCCAAATCCCAGAGAGG	TCTCCCCACTAGTTTTGTGTCC
NGA249	TACCGTCAATTTCATCGCC	GGATCCCTAACTGTAAAATCCC
NGA6	ATGGAGAAGCTTACACTGATC	TGGATTTCTTCCTCTCTTCAC
UPSC_5-1576	CAGCTCCGACGATGATGATA	TGGAGTAATTGTTCCTTCACAAA

## Sheet: Table S3
Table S3. Flower traits measured and calculated from the diallel crossed hybrids. Crosses are grouped by mother alphabetically, showing the mean flower sizes at each temperature and the resulting plasticity fold changes (FC). The mean mid-parent values (MPV) for plasticity fold changes expected are shown. One-sample two-tailed t-tests were conducted to compare the hybrids flower size plasticity t…
Parent 1 (mother)	Parent 2 (father)	µFD at 17 °C (mm)	σ		µFD at 23 °C (mm)	σ		Plasticity (FC)	MPV	P-value for comparison of hybrid plasticity to MPV	P-value between hybrid and mother flower size FCs	P-value between hybrid and father flower size FCs	tSCA Estimate	SE	T-value	Pr(>|t|)	Reciprocal Estimate	SE	T-value	Pr(>|t|)
Apost-1	Don-0	0.448	±	0.0470196	0.413889	±	0.0407726	0.923859	0.960947	0.263057			0.00845605	0.0254517	0.332239	0.739877	-0.0275531	0.0273371	-1.0079	0.314091
Apost-1	HKT2.4	0.411867	±	0.0531902	0.368125	±	0.061387	0.893797	0.892364	0.897348			0.0127915	0.0252127	0.507343	0.612184	0.00275726	0.0273371	0.100861	0.919709
Apost-1	Hov4-1	0.433259	±	0.0511745	0.363293	±	0.0608965	0.838513	0.818402	1			0.0270909	0.0252477	1.07301	0.283894	1.26e-06	0.0273371	4.61e-05	0.999963
Apost-1	Lag1-2	0.44185	±	0.0555963	0.357207	±	0.0490842	0.808435	0.86494	1			0.0392045	0.0252127	1.55495	0.120722	0.0866841	0.0273371	3.17093	0.00163255
Apost-1	Lag1-6	0.433259	±	0.0511745	0.363293	±	0.0608965	0.838513	0.873971	0.494482			-0.0100427	0.0252127	-0.398318	0.690601	-0.0107827	0.0273371	-0.394436	0.693463
Apost-1	Lecho-1	0.415179	±	0.0501917	0.376696	±	0.0434883	0.907312	0.875751	1							0.0508219	0.0273371	1.85908	0.063725
Apost-1	Mammo-2	0.42081	±	0.0668382	0.356397	±	0.0442481	0.846929	0.897986	0.188578			-0.0408521	0.0252127	-1.6203	0.105929	-0.0153285	0.0273371	-0.560722	0.57529
Apost-1	Or-0	0.441833	±	0.0645181	0.37163	±	0.065395	0.841108	0.895204	0.322419			0.0125646	0.025247	0.497667	0.618983	0.0424058	0.0273371	1.55122	0.121613
Apost-1	Slavi-1	0.4271	±	0.0484465	0.369879	±	0.0330402	0.866025	0.817227	1			-0.0132961	0.0300965	-0.441784	0.658876	0.0290267	0.0335211	0.865924	0.387033
Apost-1	TDr-8	0.513083	±	0.0518042	0.453483	±	0.0486581	0.88384	0.831213	1			0.0185734	0.0254887	0.728692	0.466602	0.0319755	0.0273371	1.16967	0.242806
Apost-1	Xan-1	0.417167	±	0.0382614	0.368156	±	0.0380418	0.882516	0.869077	1			-0.0432342	0.0252821	-1.71007	0.0880017	0.0407471	0.0273371	1.49054	0.136843
Don-0	Apost-1	0.429267	±	0.0424699	0.420589	±	0.0561024	0.979786	0.960947	1			0.00845605	0.0254517	0.332239	0.739877	-0.0275531	0.0273371	-1.0079	0.314091
Don-0	HKT2.4	0.450966	±	0.042183	0.435593	±	0.0566767	0.965911	1.01005	0.467539			-0.00749054	0.0254176	-0.294699	0.768371	-0.00885179	0.0273371	-0.323801	0.746252
Don-0	Hov4-1	0.4715	±	0.0442097	0.445867	±	0.0468679	0.945634	0.93609	1			-0.0327846	0.030248	-1.08386	0.279058	0.0431214	0.0335214	1.28638	0.199028
Don-0	Lag1-2	0.438563	±	0.0338404	0.4538	±	0.056555	1.03474	0.982629	1			0.0179193	0.0254176	0.704995	0.48121	0.0618191	0.0273371	2.26136	0.0242549
Don-0	Lag1-6	0.443655	±	0.051644	0.4325	±	0.0586051	0.974856	0.991659	0.805962			-0.0141376	0.0254176	-0.556213	0.578366	0.042822	0.0273371	1.56644	0.118009
Don-0	Lecho-1	0.460733	±	0.0400105	0.452617	±	0.064787	0.982383	0.993439	0.654652							0.058206	0.0273371	2.12919	0.0338279
Don-0	Mammo-2	0.387839	±	0.064688	0.403796	±	0.0559708	1.04114	1.01567	1			0.0324746	0.0254176	1.27764	0.202091	-0.0442175	0.0273371	-1.61749	0.106534
Don-0	Or-0	0.439554	±	0.0436256	0.416194	±	0.0604654	0.946855	1.01289	0.12045			-0.0427552	0.0254523	-1.67982	0.0937474	-0.0196869	0.0273371	-0.720151	0.471838
Don-0	Slavi-1	0.3846	±	0.0491822	0.418717	±	0.0446038	1.08871	0.934916	1			0.0786417	0.0254864	3.08563	0.00216754	0.0623845	0.0273371	2.28204	0.0229934
Don-0	TDr-8	0.505661	±	0.0447089	0.437333	±	0.0452017	0.864875	0.948901	0.252885
Don-0	Xan-1	0.423617	±	0.0348051	0.432817	±	0.0507328	1.02172	0.986765	1			0.0207128	0.0254864	0.8127	0.416857	0.0207045	0.0273371	0.757377	0.449255
HKT2.4	Apost-1	0.415767	±	0.0632218	0.369315	±	0.0655291	0.888274	0.892364	0.818993			0.0127915	0.0252127	0.507343	0.612184	0.00275726	0.0273371	0.100861	0.919709
HKT2.4	Don-0	0.44405	±	0.0522473	0.432667	±	0.0499097	0.974365	1.01005	0.297079			-0.00749054	0.0254176	-0.294699	0.768371	-0.00885179	0.0273371	-0.323801	0.746252
HKT2.4	Hov4-1	0.46805	±	0.0587181	0.367482	±	0.0470118	0.785134	0.867507	0.252885			-0.0536328	0.0252133	-2.12716	0.0339972	0.0266764	0.0273371	0.975829	0.329719
HKT2.4	Lag1-2	0.480233	±	0.0748226	0.399	±	0.0556448	0.830846	0.914045	0.36296			-0.0724991	0.0251782	-2.87943	0.00419062	-0.0140799	0.0273371	-0.515047	0.606795
HKT2.4	Lag1-6	0.454233	±	0.0715867	0.449828	±	0.0435315	0.990301	0.923075	1			0.0263724	0.0251782	1.04743	0.295513	0.0756543	0.0273371	2.76746	0.00590295
HKT2.4	Lecho-1	0.449091	±	0.0473025	0.374017	±	0.0658654	0.832831	0.924856	0.132							-0.0469523	0.0273371	-1.71753	0.0866305
HKT2.4	Mammo-2	0.413435	±	0.0839705	0.395086	±	0.0624096	0.955618	0.947091	0.975709			0.00872228	0.0251782	0.346422	0.729202	-0.0530822	0.0273371	-1.94176	0.0528436
HKT2.4	Or-0	0.412583	±	0.0686374	0.416466	±	0.0669082	1.00941	0.944309	1			0.0326028	0.0252126	1.29312	0.196692	-0.0778602	0.0273371	-2.84815	0.00461661
HKT2.4	Slavi-1	0.477217	±	0.0532863	0.434897	±	0.0513176	0.911319	0.866332	1			0.0564685	0.025247	2.23664	0.0258415	0.0236139	0.0273371	0.863803	0.388196
HKT2.4	TDr-8	0.4825	±	0.059244	0.407717	±	0.0826295	0.845009	0.880318	0.622117			-0.0450621	0.0254539	-1.77034	0.0774067	-0.0274481	0.0273371	-1.00406	0.315937
HKT2.4	Xan-1	0.413867	±	0.0462691	0.38	±	0.0555914	0.91817	0.918182	0.696308			0.0223202	0.025247	0.884075	0.377169	0.0348207	0.0273371	1.27375	0.203466
Hov4-1	Apost-1	0.433468	±	0.056565	0.37158	±	0.0576927	0.857226	0.818402	1			0.0270909	0.0252477	1.07301	0.283894	1.26e-06	0.0273371	4.61e-05	0.999963
Hov4-1	Don-0	0.459121	±	0.0511452	0.39425	±	0.0370594	0.858707	0.93609	0.159548			-0.0327846	0.030248	-1.08386	0.279058	0.0431214	0.0335214	1.28638	0.199028
Hov4-1	HKT2.4	0.469411	±	0.0579491	0.392355	±	0.0367576	0.835846	0.867507	0.603034			-0.0536328	0.0252133	-2.12716	0.0339972	0.0266764	0.0273371	0.975829	0.329719
Hov4-1	Lag1-2	0.479283	±	0.0430377	0.4145	±	0.0603549	0.864833	0.840084	1			0.0784428	0.0252133	3.11117	0.00199252	-0.0257638	0.0273371	-0.942448	0.346513
Hov4-1	Lag1-6	0.490617	±	0.0473591	0.398222	±	0.0371976	0.811677	0.849114	0.056925	1	0.0658512	-0.0328439	0.0252133	-1.30264	0.193421	-0.0138613	0.0273371	-0.507051	0.612389
Hov4-1	Lecho-1	0.436534	±	0.0501888	0.391117	±	0.049981	0.895958	0.850894	1							-0.0130278	0.0273371	-0.476561	0.633926
Hov4-1	Mammo-2	0.42568	±	0.0443518	0.347721	±	0.0605147	0.816859	1.2699	0.1815			0.076244	0.0252133	3.02396	0.00265019	-0.098027	0.0273371	-3.58586	0.000376073
Hov4-1	Or-0	0.476308	±	0.0578204	0.394605	±	0.0522755	0.828467	0.870347	1			0.00604894	0.0252469	0.239592	0.810765	-0.0442235	0.0273371	-1.61771	0.106487
Hov4-1	Slavi-1	0.473917	±	0.0430629	0.391339	±	0.0417475	0.825754	0.79237	1			-0.0205197	0.0252812	-0.811657	0.417455	-0.00359031	0.0273371	-0.131335	0.895574
Hov4-1	TDr-8	0.5338	±	0.0519001	0.420161	±	0.0374296	0.787113	0.806356	0.255872			-0.0397297	0.0254864	-1.55886	0.119794	-0.0029095	0.0273371	-0.106431	0.915292
Hov4-1	Xan-1	0.460983	±	0.0567536	0.3862	±	0.0361066	0.837774	0.84422	0.808566			-0.0283747	0.0252812	-1.12236	0.262359	0.00539564	0.0273371	0.197374	0.843632
Lag1-2	Apost-1	0.432383	±	0.0409961	0.350069	±	0.0444455	0.809626	0.86494	0.22403			0.0392045	0.0252127	1.55495	0.120722	0.0866841	0.0273371	3.17093	0.00163255
Lag1-2	Don-0	0.4321	±	0.0333094	0.394264	±	0.0458159	0.912437	0.982629	0.191127			0.0179193	0.0254176	0.704995	0.48121	0.0618191	0.0273371	2.26136	0.0242549
Lag1-2	HKT2.4	0.456833	±	0.0391686	0.366717	±	0.0430597	0.802736	0.914045	0.0781	0.0661496	0.0980088	-0.0724991	0.0251782	-2.87943	0.00419062	-0.0140799	0.0273371	-0.515047	0.606795
Lag1-2	Hov4-1	0.46875	±	0.0459601	0.423037	±	0.0330956	0.902479	0.840084	1			0.0784428	0.0252133	3.11117	0.00199252	-0.0257638	0.0273371	-0.942448	0.346513
Lag1-2	Lag1-6	0.446052	±	0.0661366	0.365089	±	0.0466267	0.818491	0.895652	0.249293			-0.00279921	0.0251782	-0.111176	0.911531	-0.0460047	0.0273371	-1.68287	0.0931551
Lag1-2	Lecho-1	0.4666	±	0.0357321	0.39056	±	0.0346641	0.837034	0.897432	0.056925	0.0661496	0.00968234					0.00680136	0.0273371	0.248796	0.803642
Lag1-2	Mammo-2	0.401879	±	0.0485159	0.358707	±	0.0491906	0.892574	0.919667	0.603034			-0.0165444	0.0251782	-0.657093	0.511486	-0.0273434	0.0273371	-1.00023	0.317783
Lag1-2	Or-0	0.45794	±	0.0436116	0.373466	±	0.0452332	0.815534	0.916886	0.191127			-0.0994743	0.0252126	-3.94543	9.36e-05	-0.0309735	0.0273371	-1.13302	0.257862
Lag1-2	Slavi-1	0.436767	±	0.0474786	0.351204	±	0.0596829	0.804099	0.838909	0.696308			-0.0469434	0.025247	-1.85937	0.0636844	0.000260783	0.0273371	0.00953954	0.992393
Lag1-2	TDr-8	0.451417	±	0.0889908	0.476617	±	0.0520326	1.05582	0.852895	1			0.0932896	0.0254539	3.66504	0.000279459	0.149161	0.0273371	5.45637	8.38e-08
Lag1-2	Xan-1	0.406638	±	0.0416269	0.386703	±	0.0353871	0.950977	0.890758	1			0.0372589	0.025247	1.47578	0.140764	0.0180978	0.0273371	0.662023	0.508325
Lag1-6	Apost-1	0.426707	±	0.0618218	0.369	±	0.0486496	0.864762	0.873971	0.696308			-0.0100427	0.0252127	-0.398318	0.690601	-0.0107827	0.0273371	-0.394436	0.693463
Lag1-6	Don-0	0.442103	±	0.046513	0.398125	±	0.0368797	0.900525	0.991659	0.056925	1	0.00352726	-0.0141376	0.0254176	-0.556213	0.578366	0.042822	0.0273371	1.56644	0.118009
Lag1-6	HKT2.4	0.46075	±	0.0619652	0.386679	±	0.0383397	0.839237	0.923075	0.230019			0.0263724	0.0251782	1.04743	0.295513	0.0756543	0.0273371	2.76746	0.00590295
Lag1-6	Hov4-1	0.482517	±	0.0594935	0.40129	±	0.0494366	0.831661	0.849114	0.603034			-0.0328439	0.0252133	-1.30264	0.193421	-0.0138613	0.0273371	-0.507051	0.612389
Lag1-6	Lag1-2	0.4049	±	0.0494343	0.370179	±	0.0426406	0.914247	0.895652	1			-0.00279921	0.0251782	-0.111176	0.911531	-0.0460047	0.0273371	-1.68287	0.0931551
Lag1-6	Lecho-1	0.447967	±	0.0489344	0.391393	±	0.0347404	0.87371	0.906462	0.318039							-0.00308541	0.0273371	-0.112865	0.910192
Lag1-6	Mammo-2	0.427956	±	0.0818591	0.342768	±	0.0495331	0.800942	0.928698	0.099	0.223512	0.0043444	-0.0508084	0.0251782	-2.01795	0.0442412	0.0414546	0.0273371	1.51642	0.130176
Lag1-6	Or-0	0.428267	±	0.0584422	0.386355	±	0.051586	0.902136	0.925916	0.263057			-0.0003334	0.0252126	-0.0132236	0.989456	-0.0120328	0.0273371	-0.440165	0.660048
Lag1-6	Slavi-1	0.407672	±	0.0460215	0.3782	±	0.0322389	0.927706	0.847939	1			0.0179751	0.025247	0.711968	0.476885	-0.0422845	0.0273371	-1.54678	0.12268
Lag1-6	TDr-8	0.512726	±	0.0497071	0.435145	±	0.0341015	0.84869	0.861925	0.603034			-0.0138029	0.0254539	-0.542271	0.587923	-0.0139574	0.0273371	-0.510567	0.609926
Lag1-6	Xan-1	0.424617	±	0.0424145	0.401948	±	0.0528601	0.946614	0.899788	1			0.0544546	0.025247	2.15688	0.0315902	0.00594764	0.0273371	0.217566	0.827874
Lecho-1	Apost-1	0.423283	±	0.0387784	0.342759	±	0.0621417	0.809762	0.875751	0.424107							0.0508219	0.0273371	1.85908	0.063725
Lecho-1	Don-0	0.462259	±	0.0504108	0.4	±	0.0552408	0.865316	0.993439	0.056925	0.478226	0.00178455					0.058206	0.0273371	2.12919	0.0338279
Lecho-1	HKT2.4	0.438983	±	0.0450685	0.411019	±	0.0508109	0.936298	0.924856	0.897348							-0.0469523	0.0273371	-1.71753	0.0866305
Lecho-1	Hov4-1	0.442448	±	0.043951	0.407533	±	0.0394296	0.921087	0.850894	1							-0.0469523	0.0273371	-1.71753	0.0866305
Lecho-1	Lag1-2	0.478086	±	0.036795	0.395426	±	0.0483925	0.827102	0.897432	0.0749467	0.0661496	0.00690311					0.00680136	0.0273371	0.248796	0.803642
Lecho-1	Lag1-6	0.459679	±	0.0406735	0.404793	±	0.061894	0.8806	0.906462	0.324372							-0.00308541	0.0273371	-0.112865	0.910192
Lecho-1	Mammo-2	0.446103	±	0.0471428	0.35725	±	0.0597306	0.800823	0.930478	0.130611							0.0315647	0.0273371	1.15465	0.248901
Lecho-1	Or-0	0.417707	±	0.0491518	0.379375	±	0.0584554	0.908233	0.927696	0.603034							-0.010113	0.0273371	-0.369936	0.71162
Lecho-1	Slavi-1	0.446467	±	0.042441	0.382583	±	0.0615876	0.856914	0.849719	0.88839							0.00282248	0.0273371	0.103247	0.917817
Lecho-1	TDr-8	0.517333	±	0.0553545	0.477656	±	0.0655061	0.923305	0.863705	1							0.0360545	0.0273371	1.31888	0.187937
Lecho-1	Xan-1	0.41415	±	0.0348818	0.366393	±	0.0446964	0.884686	0.901569	0.494482							-0.0247376	0.0273371	-0.904909	0.36604
Mammo-2	Apost-1	0.415367	±	0.0756546	0.336953	±	0.0457489	0.811219	0.897986	0.322419			-0.0408521	0.0252127	-1.6203	0.105929	-0.0153285	0.0273371	-0.560722	0.57529
Mammo-2	Don-0	0.389136	±	0.0558277	0.372548	±	0.0489408	0.957372	1.01567	0.0781	1	0.0171491	0.0324746	0.0254176	1.27764	0.202091	-0.0442175	0.0273371	-1.61749	0.106534
Mammo-2	HKT2.4	0.442935	±	0.0602361	0.381375	±	0.0515546	0.861017	0.947091	0.056925	0.0661496	0.311604	0.00872228	0.0251782	0.346422	0.729202	-0.0530822	0.0273371	-1.94176	0.0528436
Mammo-2	Hov4-1	0.435656	±	0.0613854	0.36531	±	0.0463542	0.838529	0.873129	0.552091			0.076244	0.0252133	3.02396	0.00265019	-0.098027	0.0273371	-3.58586	0.000376073
Mammo-2	Lag1-2	0.47121	±	0.0634283	0.394173	±	0.0471588	0.836513	0.919667	0.252032			-0.0165444	0.0251782	-0.657093	0.511486	-0.0273434	0.0273371	-1.00023	0.317783
Mammo-2	Lag1-6	0.450034	±	0.0607246	0.397833	±	0.0664867	0.884006	0.928698	0.25632			-0.0508084	0.0251782	-2.01795	0.0442412	0.0414546	0.0273371	1.51642	0.130176
Mammo-2	Lecho-1	0.448913	±	0.047487	0.387593	±	0.0557635	0.863402	0.930478	0.0781	0.0661496	0.111556					0.0315647	0.0273371	1.15465	0.248901
Mammo-2	Or-0	0.424467	±	0.0561591	0.373241	±	0.0575273	0.879317	0.949931	0.12045			-0.0382348	0.0252126	-1.5165	0.130156	-0.0184815	0.0273371	-0.676059	0.499381
Mammo-2	Slavi-1	0.44725	±	0.0746669	0.407625	±	0.0526862	0.911403	0.871954	1			0.00100712	0.025247	0.0398908	0.968199	0.0358444	0.0273371	1.3112	0.190517
Mammo-2	TDr-8	0.494982	±	0.0577611	0.404982	±	0.0476806	0.818175	0.88594	0.25632			0.0377941	0.0254539	1.48481	0.138356	-0.0719396	0.0273371	-2.63157	0.00881658
Mammo-2	Xan-1	0.388776	±	0.0355276	0.375778	±	0.0463321	0.966567	0.923804	1			-0.014181	0.025247	-0.561692	0.57463	0.0717423	0.0273371	2.62435	0.00900242
Or-0	Apost-1	0.386448	±	0.0773657	0.360967	±	0.0747593	0.934062	0.895204	0.975709			0.0125646	0.025247	0.497667	0.618983	0.0424058	0.0273371	1.55122	0.121613
Or-0	Don-0	0.408809	±	0.0496736	0.371839	±	0.0469182	0.909566	1.01289	0.0919938	1	0.00650465	-0.0427552	0.0254523	-1.67982	0.0937474	-0.0196869	0.0273371	-0.720151	0.471838
Or-0	HKT2.4	0.419185	±	0.0780489	0.360621	±	0.046438	0.86029	0.944309	0.191127			0.0326028	0.0252126	1.29312	0.196692	-0.0778602	0.0273371	-2.84815	0.00461661
Or-0	Hov4-1	0.454117	±	0.04052	0.375724	±	0.0653229	0.827374	0.870347	0.455172			0.00604894	0.0252469	0.239592	0.810765	-0.0442235	0.0273371	-1.61771	0.106487
Or-0	Lag1-2	0.452917	±	0.0484601	0.337359	±	0.069234	0.74486	0.916886	0.249293			-0.0994743	0.0252126	-3.94543	9.36e-05	-0.0309735	0.0273371	-1.13302	0.257862
Or-0	Lag1-6	0.387414	±	0.0681737	0.33405	±	0.0509767	0.862256	0.925916	0.484297			-0.0003334	0.0252126	-0.0132236	0.989456	-0.0120328	0.0273371	-0.440165	0.660048
Or-0	Lecho-1	0.424317	±	0.0591286	0.372433	±	0.0417873	0.877725	0.927696	0.52097							-0.010113	0.0273371	-0.369936	0.71162
Or-0	Mammo-2	0.378981	±	0.0739999	0.318517	±	0.0499808	0.840454	0.949931	0.130611			-0.0382348	0.0252126	-1.5165	0.130156	-0.0184815	0.0273371	-0.676059	0.499381
Or-0	Slavi-1	0.419154	±	0.0403618	0.394048	±	0.0761789	0.940104	0.869172	1			0.0548312	0.025282	2.16879	0.0306676	0.0132515	0.0273371	0.484746	0.628113
Or-0	TDr-8	0.481172	±	0.044457	0.402433	±	0.0417213	0.83636	1.35673	0.1476			-0.0233976	0.030258	-0.773269	0.439804	0.00488657	0.0335214	0.145775	0.88417
Or-0	Xan-1	0.39575	±	0.0554836	0.368	±	0.0422537	0.92988	0.921022	0.975709			0.0428927	0.025282	1.69658	0.0905287	-0.0189467	0.0273371	-0.693076	0.488651
Slavi-1	Apost-1	0.45415	±	0.0474334	0.368552	±	0.037197	0.81152	0.817227	0.783749			-0.0132961	0.0300965	-0.441784	0.658876	0.0290267	0.0335211	0.865924	0.387033
Slavi-1	Don-0	0.442017	±	0.0390078	0.424015	±	0.046367	0.959273	0.934916	1			0.0786417	0.0254864	3.08563	0.00216754	0.0623845	0.0273371	2.28204	0.0229934
Slavi-1	HKT2.4	0.463112	±	0.0430156	0.459067	±	0.0551334	0.991266	0.866332	1			0.0564685	0.025247	2.23664	0.0258415	0.0236139	0.0273371	0.863803	0.388196
Slavi-1	Hov4-1	0.502758	±	0.0574404	0.410383	±	0.0386177	0.816264	0.79237	1			-0.0205197	0.0252812	-0.811657	0.417455	-0.00359031	0.0273371	-0.131335	0.895574
Slavi-1	Lag1-2	0.463759	±	0.0469316	0.3792	±	0.0435013	0.817667	0.838909	0.130611			-0.0469434	0.025247	-1.85937	0.0636844	0.000260783	0.0273371	0.00953954	0.992393
Slavi-1	Lag1-6	0.4831	±	0.0367172	0.4083	±	0.045024	0.845167	0.847939	0.635648			0.0179751	0.025247	0.711968	0.476885	-0.0422845	0.0273371	-1.54678	0.12268
Slavi-1	Lecho-1	0.43795	±	0.042846	0.375467	±	0.0557678	0.857328	0.849719	0.981247							0.00282248	0.0273371	0.103247	0.917817
Slavi-1	Mammo-2	0.422569	±	0.0617809	0.356793	±	0.0505721	0.844343	0.871954	0.270657			0.00100712	0.025247	0.0398908	0.968199	0.0358444	0.0273371	1.3112	0.190517
Slavi-1	Or-0	0.443809	±	0.0566838	0.408967	±	0.0377426	0.921493	0.869172	1			0.0548312	0.025282	2.16879	0.0306676	0.0132515	0.0273371	0.484746	0.628113
Slavi-1	TDr-8	0.530724	±	0.0505686	0.437796	±	0.0358821	0.824904	0.805182	1			-0.0471068	0.0255249	-1.84553	0.0656748	-0.0303345	0.0273371	-1.10965	0.267795
Slavi-1	Xan-1	0.4182	±	0.0331462	0.380933	±	0.0365132	0.910888	0.843045	1			0.00238423	0.0301273	0.0791384	0.936961	0.0183972	0.0335214	0.548819	0.583425
TDr-8	Apost-1	0.498466	±	0.038137	0.41015	±	0.0758222	0.822825	0.831213	0.798552			0.0185734	0.0254887	0.728692	0.466602	0.0319755	0.0273371	1.16967	0.242806
TDr-8	Don-0	no flowers collected
TDr-8	HKT2.4	0.51285	±	0.0469987	0.40695	±	0.0519731	0.793507	0.880318	0.056925	1	0.114738	-0.0450621	0.0254539	-1.77034	0.0774067	-0.0274481	0.0273371	-1.00406	0.315937
TDr-8	Hov4-1	0.519229	±	0.0381911	0.405054	±	0.0422204	0.780106	0.806356	0.191127			-0.0397297	0.0254864	-1.55886	0.119794	-0.0029095	0.0273371	-0.106431	0.915292
TDr-8	Lag1-2	0.542867	±	0.0453982	0.43213	±	0.051931	0.796014	0.852895	0.252032			0.0932896	0.0254539	3.66504	0.000279459	0.149161	0.0273371	5.45637	8.38e-08
TDr-8	Lag1-6	0.518141	±	0.04311	0.411792	±	0.0461858	0.794749	0.861925	0.191127			-0.0138029	0.0254539	-0.542271	0.587923	-0.0139574	0.0273371	-0.510567	0.609926
TDr-8	Lecho-1	0.516692	±	0.0487356	0.503979	±	0.0748611	0.975395	0.863705	1							0.0360545	0.0273371	1.31888	0.187937
TDr-8	Mammo-2	0.499226	±	0.0511297	0.488278	±	0.0748353	0.97807	0.88594	1			0.0377941	0.0254539	1.48481	0.138356	-0.0719396	0.0273371	-2.63157	0.00881658
TDr-8	Or-0	0.505258	±	0.0430532	0.420586	±	0.0701307	0.832419	0.883158	0.056925	1	0.231035	-0.0233976	0.030258	-0.773269	0.439804	0.00488657	0.0335214	0.145775	0.88417
TDr-8	Slavi-1	0.5308	±	0.0342195	0.40479	±	0.0398851	0.762604	0.805182	0.191127			-0.0471068	0.0255249	-1.84553	0.0656748	-0.0303345	0.0273371	-1.10965	0.267795
TDr-8	Xan-1	0.513875	±	0.0472912	0.395629	±	0.0528391	0.769894	0.857031	0.138914			-0.0265555	0.0303007	-0.876397	0.381323	-0.0822898	0.0335211	-2.45487	0.0145042
Xan-1	TDr-8	0.509885	±	0.0460342	0.47175	±	0.0510658	0.925209	0.869077	0.378071			-0.0265555	0.0303007	-0.876397	0.381323	-0.0822898	0.0335211	-2.45487	0.0145042
Xan-1	Apost-1	0.424017	±	0.0529984	0.344345	±	0.0598596	0.812102	0.986765	0.777181			-0.0432342	0.0252821	-1.71007	0.0880017	0.0407471	0.0273371	1.49054	0.136843
Xan-1	Don-0	0.402533	±	0.0398363	0.394	±	0.0519379	0.978801	0.918182	1			0.0207128	0.0254864	0.8127	0.416857	0.0207045	0.0273371	0.757377	0.449255
Xan-1	HKT2.4	0.417435	±	0.0329981	0.407152	±	0.0499077	0.975364	0.84422	0.975709			0.0223202	0.025247	0.884075	0.377169	0.0348207	0.0273371	1.27375	0.203466
Xan-1	Hov4-1	0.4411	±	0.0391398	0.374273	±	0.0399544	0.848499	0.890758	1			-0.0283747	0.0252812	-1.12236	0.262359	0.00539564	0.0273371	0.197374	0.843632
Xan-1	Lag1-2	0.414931	±	0.0310545	0.3786	±	0.0547655	0.912441	0.899788	1			0.0372589	0.025247	1.47578	0.140764	0.0180978	0.0273371	0.662023	0.508325
Xan-1	Lag1-6	0.414529	±	0.0426083	0.397259	±	0.0613771	0.958338	0.901569	0.327655			0.0544546	0.025247	2.15688	0.0315902	0.00594764	0.0273371	0.217566	0.827874
Xan-1	Lecho-1	0.432569	±	0.048119	0.360817	±	0.0597244	0.834125	0.923804	0.056925	0.223512	0.00140762					-0.0247376	0.0273371	-0.904909	0.36604
Xan-1	Mammo-2	0.420655	±	0.0553827	0.346542	±	0.0378727	0.823814	0.921022	1			-0.014181	0.025247	-0.561692	0.57463	0.0717423	0.0273371	2.62435	0.00900242
Xan-1	Or-0	0.401828	±	0.0484282	0.389106	±	0.0483494	0.96834	0.843045	1			0.0428927	0.025282	1.69658	0.0905287	-0.0189467	0.0273371	-0.693076	0.488651
Xan-1	Slavi-1	0.45015	±	0.0425727	0.392964	±	0.0351046	0.872963	0.857031	1			0.00238423	0.0301273	0.0791384	0.936961	0.0183972	0.0335214	0.548819	0.583425
